# Supplementary material for: Intratracheal Transplantation of Mesenchymal Stem Cells Attenuates Hyperoxia-Induced Microbial Dysbiosis in the Lungs, Brain, and Gut in Newborn Rats
Source: Int J Mol Sci. 2022 Jun 13;23(12):6601. doi: 10.3390/ijms23126601 (PMC9223745; doi:10.3390/ijms23126601)
Supplement: Supplementary file 1 [file ijms-23-06601-s001.zip]

Archive with 1 entries (1 files):
- ijms-1699866-supplementary.pdf
